# Supplementary material for: Accurate detection of cholangiocarcinoma in primary sclerosing cholangitis using DNA methylation biomarkers in bile and plasma
Source: JHEP Rep. 2026 Apr 29;8(8):101876. doi: 10.1016/j.jhepr.2026.101876 (PMC13380102; doi:10.1016/j.jhepr.2026.101876)
Supplement: Multimedia component 4 — . [file mmc4.xlsx]

## Sheet: Table_S1
Supplementary Table 1. Detailed demographic and clinical-pathological characteristics of patients included in sequencing (n=19)
ID	Diagnosis group	Tissue origin (biopsy)	Tumor location	Age at tissue-sampling (years)	Sex	CA19-9 prior to tissue sampling (kU/L)	CA19-9 level times ULN	Cirrhosis at time of sampling	Histologic neoplasia in explant liver or liver resection	IBD prior to sampling	Analyzed in bile ±blood	Dead	Death age (years)
NA	Sporadic CCA	Biopsy of tumor in hilum of the liver	Perihilar CCA	72.5147	Male	NA	NA	No	pCCA	No	No	Yes	75.8741
NA	Sporadic CCA	Biopsy of tumor in hilum of the liver	Perihilar CCA	67.7344	Female	NA	NA	No	pCCA	No	No	Yes	67.781
41	Sporadic CCA	Biopsy of tumor in hilum of the liver	Perihilar CCA	46.078	Female	NA	NA	NA	pCCA	No	Yes	Yes	48.1314
NA	Sporadic CCA	Biopsy of intrahepatic tumor	Intrahepatic CCA	31.3676	Female	64	HIGH (<1.5)	NA	iCCA	No	No	Yes	32.9528
NA	Sporadic CCA	Biopsy of tumor in hilum of the liver	Perihilar CCA	66.0479	Female	NA	NA	No	pCCA	No	No	Yes	67.3073
NA	Sporadic CCA	Biopsy of intrahepatic tumor	Perihilar CCA with intrahepatic metastasis	56.3313	Male	NA	NA	No	pCCA	No	No	Yes	56.3997
NA	Sporadic CCA	Biopsy of tumor in hilum of the liver	Perihilar CCA	67.3265	Male	NA	NA	No	pCCA	No	No	No
5	PSC-CCA	Biopsy of intrahepatic tumor	Perihilar CCA with intrahepatic metastasis	43.9398	Male	NA	NA	No	pCCA	Yes	Yes	Yes	44.3285
6	PSC-CCA	Biopsy of lymph node metastasis	Perihilar CCA with lymph node metastasis	50.8172	Male	834	HIGH (>13)	NA	pCCA	Yes	Yes	Yes	51.436
10	PSC-CCA	Biopsy of intrahepatic tumor	Intrahepatic CCA	57.7632	Male	1629	HIGH (>27)	No	iCCA	Yes	Yes	Yes	59.5592
127	PSC alone	Liver biopsy of explanted liver	None	60.7775	Male	15	Normal	Yes	No neoplasia	Yes	Yes	No
224a	PSC alone	Liver biopsy of explanted liver	None	63.447	Male	201	HIGH (>3)	Yes	No neoplasia	Yes	Yes	No
79a	PSC alone	Liver biopsy of explanted liver	None	23.3402	Male	5	Normal	Yes	No neoplasia	Yes	Yes	No
129	PSC alone	Liver biopsy of explanted liver	None	35.4141	Male	15	Normal	Yes	No neoplasia	Yes	Yes	No
126a	PSC alone	Liver biopsy of explanted liver	None	57.7878	Male	15	Normal	No	No neoplasia	Yes	Yes	No
213a	PSC alone	Liver biopsy of explanted liver	None	36.7529	Female	74	HIGH (<1.5)	Yes	No neoplasia	Yes	Yes	No
180a	PSC alone	Liver biopsy of explanted liver	None	31.5017	Male	32	Normal	Yes	No neoplasia	Yes	Yes	No
226a	PSC alone	Liver biopsy of explanted liver	None	44.9555	Female	246	HIGH (>4)	Yes	No neoplasia	Yes	Yes	No
NA	PSC alone	Liver biopsy of explanted liver	None	42.371	Male	7	Normal	Yes	No neoplasia	Yes	No	No
Deaths are updated per 01.08.25

## Sheet: Table_S2
Supplementary Table 2. Detailed demographic and clinical-pathological characteristics of patients included in analyses of bile (n=272)
ID	Diagnosis group	Bile origin	Sex	Age of benign liver diagnosis (years)	Age at bile collection (years)	Years between diagnosis group and bile collection (neg = bile collection prior to diagnosis)	Cholangitis at time of bile sampling	Cirrhosis at time of sampling	IBD prior to sampling	CA19-9 prior to bile sampling	CA19-9 level times ULN	Brush cytology categories	Tumor location	CCA stage AJCC 8th edition 99=Tx/	Age CCA diagnosis	Two-biomarker panel (5-42952178, PRKCB) positive	Four-biomarker panel (5-42952178, KCNA6, PRKCB, ZFP82) panel	Dead	Death age
39	Sporadic CCA	ERCP	Male		35.7782	-0.00273785	No	NA	None	63	HIGH (<1.5)	Suspicious of carcinoma	pCCA	IIIC	35.781	Yes	Yes	Yes	36.4244
40	Sporadic CCA	ERCP	Female		61.6674	0.164271	No	NA	None	NA	missing	Acellular	iCCA	IV	61.5031	Yes	Yes	Yes	61.6975
41	Sporadic CCA	ERCP	Female		45.8919	-0.186174	No	NA	None	NA	missing	Acellular	pCCA	II	46.078	Yes	No	Yes	48.1314
42	Sporadic CCA	ERCP	Female		56.6297	0.172485	Yes	NA	None	33	normal	Not available	pCCA	IIIC	56.4572	Yes	No	Yes	56.9582
43	Sporadic CCA	ERCP	Male		57.4483	-0.00821355	NA	NA	None	540	HIGH (>12)	Suspicious of carcinoma	dCCA	IV	57.4565	Yes	Yes	Yes	57.7796
44	Sporadic CCA	ERCP	Female		38.0014	0.00273785	No	No	None	99	HIGH (>1.5)	Atypia	pCCA	II	37.9986	Yes	Yes	No
1	PSC-CCA	ERCP	Male	20.6215	25.6044	-0.161533	No	No	Yes	47	HIGH (<1.5)	Suspicious of carcinoma	iCCA	II	25.7659	Yes	Yes	Yes	28.1342
2	PSC-CCA	ERCP	Male	34.2971	35.0938	3.22245	No	NA	Yes	NA	missing	Not available	iCCA	IIIB	31.8713	Yes	Yes	Yes	41.0267
4	PSC-CCA	ERCP	Male	38.4312	38.486	0	No	NA	Yes	31	normal	Suspicious of carcinoma	dCCA	IIB	38.486	Yes	Yes	Yes	39.9014
5	PSC-CCA	ERCP	Male	43.8029	43.8987	0.0876112	No	No	Yes	NA	missing	Not available	pCCA	IIIC	43.8111	Yes	Yes	Yes	44.3285
6	PSC-CCA	ERCP	Male	50.6612	50.7132	-0.0054757	No	NA	Unknown	109	HIGH (>1.5)	Suspicious of carcinoma	pCCA	IIIC	50.7187	Yes	Yes	Yes	51.436
9	PSC-CCA	ERCP	Male	71.2772	71.3155	-0.0328542	No	Yes	Yes	674	HIGH (>11)	Acellular	pCCA	IV	71.3484	Yes	Yes	Yes	71.5893
11	PSC-CCA	ERCP	Male	45.7139	55.6468	-0.240931	No	No	Yes	125	HIGH (>2)	Not available	dCCA	IIB	55.8877	Yes	Yes	Yes	57.1034
12	PSC-CCA	ERCP	Female	51.8439	55.7947	3.27995	No	NA	Yes	999	HIGH (>16)	Not available	pCCA	IIIC	52.5147	Yes	Yes	Yes	56.1177
14	PSC-CCA	ERCP	Female	55.4305	55.4305	-0.249144	No	NA	Yes	8	normal	Atypia	pCCA	IVB	55.6797	Yes	Yes	Yes	56.0027
16	PSC-CCA	ERCP	Male	39.9069	41.0568	-0.0520192	No	NA	Yes	651	HIGH (>10)	Normal	iCCA	IV	41.1088	Yes	Yes	Yes	41.9411
18	PSC-CCA	ERCP	Female	60.9582	65.2841	-0.219028	No	Yes	Yes	5	normal	Normal	iCCA	IA	65.5031	No	No	Yes	74.0151
20	PSC-CCA	Transplantation	Male	31.2389	40.449	0	No	No	Yes	42	normal	Suspicious of carcinoma	pCCA	0	40.449	Yes	Yes	Yes	46.1218
21	PSC-CCA	ERCP	Male	55.0637	55.4043	0.00393566	No	No	Yes	3726	HIGH (>60)	Atypia	pCCA	IVB	55.4004	Yes	No	Yes	56.0602
22	PSC-CCA	ERCP	Male	60.0767	69.0803	0.00159708	No	No	Yes	971	HIGH (>16)	Suspicious of carcinoma	dCCA	IIIB	69.0787	Yes	Yes	Yes	71.7235
23	PSC-CCA	ERCP	Male	37.2512	37.3899	-0.135067	Yes	No	Yes	962	HIGH (>27)	Suspicious of carcinoma	pCCA	IIIC	37.525	Yes	Yes	No
25	PSC-CCA	Resection	Male	57.8672	57.8672	0	No	No	None	546	HIGH (>15)	Not available	pCCA	IIIC	57.8672	Yes	Yes	Yes	61.0322
26	PSC-CCA	ERCP	Male	54.2943	55.0226	-0.17796	No	No	None	18	normal	Suspicious of carcinoma	dCCA	IIIB	55.2005	Yes	Yes	No
27	PSC-CCA	ERCP	Male	34.4887	61.2676	8.73374	No	No	Yes	129	HIGH (>4)	Suspicious of carcinoma	iCCA	IV	52.5339	Yes	Yes	Yes	64.1013
28	PSC-CCA	ERCP	Female	58.8638	63.8357	-0.0054757	No	No	Yes	8643	HIGH (>300)	Diagnostic of carcinoma	xCCA	IIIB	63.8412	Yes	Yes	Yes	65.0924
8a	PSC-CCA	ERCP	Male	71.5099	71.5537	-0.0136893	No	NA	Yes	185	HIGH (>3)	Normal	pCCA	NA	71.5674	Yes	Yes	Yes	72.2519
3	PSC to CCA	ERCP	Female	63.5647	69.7413	-0.914442	No	No	None	NA	missing	Not available	dCCA	IIB	70.6557	Yes	Yes	Yes	76.627
7	PSC to CCA	ERCP	Male	53.2238	55.4825	-0.813142	No	No	Yes	26	normal	Atypia	iCCA	II	56.2957	Yes	Yes	No
10	PSC to CCA	ERCP	Male	56.9062	56.9227	-0.788501	Yes	No	Yes	162	HIGH (>2)	Atypia	iCCA	IIIB	57.7112	Yes	Yes	Yes	59.5592
15	PSC to CCA	ERCP	Male	40.4901	40.6653	-0.654346	No	No	Yes	31	normal	Atypia	pCCA	IIIC	41.3196	Yes	Yes	Yes	44.0657
19	PSC to CCA	ERCP	Male	32.0821	37.1882	-0.383299	No	No	Yes	18	normal	Atypia	pCCA	IIIC	37.5715	Yes	No	No
24	PSC to CCA	ERCP	Female	31.4223	48.1123	-0.906229	No	No	Yes	10	normal	Suspicious of carcinoma	pCCA	IIIC	49.0185	Yes	Yes	No
29	PSC to CCA	ERCP	Male	57.2348	59.3812	-2.89391	No	NA	Yes	6	normal	Acellular	iCCA	IV	62.2752	No	No	Yes	62.3326
30	PSC to CCA	ERCP	Male	45.2731	45.3689	-1.2293	No	Yes	None	15	normal	Acellular	iCCA	IV	46.5982	No	No	Yes	46.6639
31	PSC to CCA	ERCP	Male	53.4374	53.4374	-2.59274	No	Yes	None	65	HIGH (<1.5)	Acellular	iCCA	NA	56.0301	No	No	Yes	56.4052
33	PSC to CCA	ERCP	Male	25.7303	43.6249	-2.21218	No	NA	None	15	normal	Normal	iCCA	NA	45.8371	Yes	Yes	Yes	46.4531
35	PSC to CCA	ERCP	Male	37.6126	37.6126	-1.39904	No	Yes	None	11	normal	Normal	pCCA	IVB	39.0116	No	No	Yes	41.1855
36	PSC to CCA	ERCP	Female	48.8241	51.5756	-2.99521	No	No	Yes	25	normal	Suspicious of carcinoma	dCCA	IIIB	54.5708	Yes	Yes	No
37	PSC to CCA	ERCP	Male	37.859	51.2936	-1.90281	No	No	None	12	normal	Atypia	iCCA/pCCA	NA	53.1964	No	No	Yes	53.6509
13a	PSC to CCA	ERCP	Female	28.8022	46.7307	-0.346623	No	NA	Yes	56	HIGH (>1.5)	Atypia	pCCA	IIIC	47.0773	Yes	Yes	Yes	48.011
17a	PSC to CCA	ERCP	Female	71.7262	71.2663	-0.459959	No	NA	None	1117	HIGH (>18)	Normal	iCCA	NA	71.7262	Yes	Yes	Yes	74.4887
34	PSC alone	ERCP	Male	24.6324	30.2888	5.6564	No	NA	Yes	10	normal	Normal	iCCA	IV	37.065	No	No	Yes	37.5222
38	PSC alone	ERCP	Male	49.4483	60.8816	11.4333	No	No	Unknown	70	HIGH (<1.5)	Not available	iCCA	NA	64.2601	No	No	Yes	64.6845
45	PSC alone	ERCP	Male	19.3374	22.1054	2.76797	No	No	Yes	2	normal	Suspicious of carcinoma				No	No	No
46	PSC alone	ERCP	Male	39.77	40.8624	1.0924	No	No	Yes	3	normal	Suspicious of carcinoma				Yes	Yes	Yes	43.1513
47	PSC alone	ERCP	Male	14.0452	25.744	11.6988	No	Yes	Yes	3	normal	Suspicious of carcinoma				No	No	No
48	PSC alone	ERCP	Male	15.7454	18.6694	2.92402	No	No	Yes	3	normal	Suspicious of carcinoma				No	No	No
49	PSC alone	ERCP	Male	21.8371	30.653	8.81588	No	No	Yes	4	normal	Suspicious of carcinoma				No	No	No
50	PSC alone	ERCP	Male	21.8836	30.6475	8.76386	No	No	Yes	4	normal	Suspicious of carcinoma				No	No	No
51	PSC alone	ERCP	Male	22.6667	27.8522	5.18549	No	No	Yes	5	normal	Suspicious of carcinoma				No	No	No
52	PSC alone	ERCP	Female	45.629	60.23	14.601	No	No	Yes	5	normal	Suspicious of carcinoma				Yes	Yes	No
55	PSC alone	ERCP	Female	29.2977	31.0363	1.73854	No	No	Yes	7	normal	Suspicious of carcinoma	iCCA	II	36.5448	No	No	Yes	37.7166
56	PSC alone	ERCP	Male	48.1342	55.8987	7.76454	No	Yes	None	9	normal	Suspicious of carcinoma				No	No	No
57	PSC alone	ERCP	Male	50.1903	50.5352	0.344969	No	No	Yes	9	normal	Suspicious of carcinoma				No	No	No
59	PSC alone	ERCP	Male	25.859	33.2457	7.38672	No	No	Yes	14	normal	Suspicious of carcinoma				Yes	No	No
60	PSC alone	ERCP	Male	45.7878	46.7515	0.963723	No	No	Yes	19	normal	Suspicious of carcinoma				No	No	No
61	PSC alone	ERCP	Female	16.5613	20.2765	3.71526	No	No	Yes	21	normal	Suspicious of carcinoma				No	No	No
62	PSC alone	Transplantation	Female	44.5175	45.5277	1.01027	No	No	Yes	29	normal	Not available				No	No	No
63	PSC alone	ERCP	Female	31.0226	36.8378	5.8152	No	No	Yes	30	normal	Atypia				No	No	Yes	50.4394
64	PSC alone	Transplantation	Male	28.5996	36.6872	8.08761	No	Yes	Yes	31	normal	Not available				No	No	No
65	PSC alone	ERCP	Male	33.3333	33.5003	0.167009	No	No	Yes	41	normal	Normal				No	No	No
66	PSC alone	ERCP	Female	8.96646	11.937	2.97057	No	No	Yes	162	HIGH (>6)	Suspicious of carcinoma				No	No	No
68	PSC alone	ERCP	Male	15.3046	23.5044	8.19986	No	No	Yes	2	normal	Normal				No	No	No
69	PSC alone	ERCP	Female	20.4654	24.6516	4.18617	No	No	Yes	2	normal	Atypia				No	No	No
70	PSC alone	ERCP	Female	20.7639	26.5435	5.7796	No	No	None	2	normal	Normal				No	No	No
71	PSC alone	ERCP	Female	27.5044	45.4593	17.9548	No	No	Yes	2	normal	Atypia				No	No	No
72	PSC alone	ERCP	Male	33.3032	42.2149	8.9117	No	No	Yes	2	normal	Normal				No	No	No
73	PSC alone	ERCP	Female	35.1184	40.0192	4.90075	No	No	None	2	normal	Normal				No	No	No
74	PSC alone	ERCP	Male	36.1697	45.1006	8.93087	No	Yes	Yes	2	normal	Normal				No	No	No
75	PSC alone	ERCP	Female	33.8371	34.2861	0.449008	No	No	Yes	3	normal	Normal				No	No	No
76	PSC alone	ERCP	Male	28.2546	41.4155	13.1608	No	No	Yes	4	normal	Normal				No	No	No
77	PSC alone	ERCP	Male	17.4757	17.473	-0.00273785	No	No	None	5	normal	Not available				No	No	No
78	PSC alone	ERCP	Male	19.666	19.666	0	No	No	Yes	5	normal	Normal				No	No	No
80	PSC alone	ERCP	Male	25.2348	29.2047	3.96988	No	No	None	5	normal	Acellular				No	No	No
81	PSC alone	ERCP	Male	25.4073	27.6085	2.20123	No	No	Yes	5	normal	Normal				No	No	No
82	PSC alone	ERCP	Male	29.3415	39.0418	9.70021	No	No	Yes	5	normal	Normal				No	No	No
83	PSC alone	ERCP	Male	49.3443	62.1602	12.8159	No	No	Yes	5	normal	Normal				No	No	No
84	PSC alone	ERCP	Male	18.0808	30.2231	12.1424	No	No	Yes	6	normal	Atypia				No	No	No
85	PSC alone	ERCP	Male	21.8289	33.9795	12.1506	No	No	None	6	normal	Not available				No	No	No
87	PSC alone	ERCP	Male	37.1198	43.8549	6.73511	No	No	Yes	6	normal	Normal				No	No	No
89	PSC alone	ERCP	Male	23.1759	23.3539	0.17796	No	No	Yes	7	normal	Acellular	pCCA	IIA	35.2115	Yes	Yes	No
90	PSC alone	ERCP	Male	26.4504	27.2307	0.780287	No	No	Yes	7	normal	Atypia				No	No	No
91	PSC alone	ERCP	Female	45.4921	60.6735	15.1814	No	No	Yes	7	normal	Atypia				No	No	No
93	PSC alone	ERCP	Female	56.7967	56.794	-0.00273785	No	Yes	None	7	normal	Not available				No	No	No
96	PSC alone	ERCP	Male	23.0253	23.0226	-0.00273785	No	NA	Yes	8	normal	Not available				No	No	No
98	PSC alone	ERCP	Male	40.011	47.6824	7.67146	No	No	Yes	8	normal	Normal				No	No	No
99	PSC alone	ERCP	Male	41.1718	41.1718	0	No	No	None	8	normal	Not available				No	No	No
100	PSC alone	ERCP	Female	42.5544	42.7543	0.199863	No	No	None	8	normal	Acellular				No	No	No
101	PSC alone	ERCP	Male	62.2204	62.2204	0	No	No	Yes	9	normal	Normal				No	No	No
102	PSC alone	ERCP	Male	22.8036	22.8994	0.0958248	No	No	Yes	10	normal	Atypia				No	No	No
103	PSC alone	ERCP	Female	29.1581	29.5086	0.350445	No	No	None	10	normal	Normal				Yes	No	No
104	PSC alone	Transplantation	Male	15.8604	42.2724	26.412	No	No	Unknown	10	normal	Not available				No	No	No
105	PSC alone	ERCP	Male	39.8658	39.8658	0	No	Yes	None	11	normal	Not available				No	No	No
106	PSC alone	ERCP	Female	55.6961	55.6961	0	No	No	None	11	normal	Acellular				No	No	No
108	PSC alone	ERCP	Male	19.4497	19.4497	0	No	No	Yes	12	normal	Not available				No	No	No
109	PSC alone	ERCP	Male	28.0821	44.1013	16.0192	No	No	Yes	12	normal	Normal				No	No	No
110	PSC alone	ERCP	Female	63.7563	63.7563	0	No	NA	None	12	normal	Not available				No	No	No
111	PSC alone	ERCP	Female	24.0986	31.05	6.9514	No	NA	Yes	13	normal	Not available				No	No	No
112	PSC alone	ERCP	Male	25.6537	33.2868	7.63313	No	No	Yes	13	normal	Atypia				No	No	No
113	PSC alone	ERCP	Male	41.7878	42.924	1.13621	No	No	Yes	13	normal	Atypia				No	No	No
115	PSC alone	ERCP	Male	48.3066	48.4079	0.1013	No	Yes	None	13	normal	Normal				No	No	No
116	PSC alone	ERCP	Female	17.0568	17.0568	0	No	No	Yes	14	normal	Not available				No	No	No
117	PSC alone	ERCP	Female	43.332	43.614	0.281999	No	No	Yes	14	normal	Normal				No	No	No
118	PSC alone	ERCP	Male	44.1013	44.2628	0.161533	No	No	None	14	normal	Acellular				No	No	No
120	PSC alone	ERCP	Male	18.5216	18.5216	0	No	No	Yes	15	normal	Normal				No	No	No
121	PSC alone	ERCP	Male	20.6023	20.7502	0.147844	No	No	None	15	normal	Acellular	dCCA	IV	29.0897	No	No	No
122	PSC alone	ERCP	Female	26.1656	26.1656	0	No	NA	Yes	15	normal	Normal				No	No	No
124	PSC alone	ERCP	Male	32.5667	32.8159	0.249144	No	No	Yes	15	normal	Acellular				No	No	No
127	PSC alone	ERCP	Male	52.9363	60.7173	7.78097	No	No	Yes	15	normal	Normal				No	No	No
128	PSC alone	ERCP	Male	67.8056	68.1259	0.320329	No	NA	Yes	15	normal	Acellular				No	No	Yes	80.0657
129	PSC alone	Transplantation	Male	19.1595	35.4141	16.2546	No	Yes	Yes	15	normal	Not available				No	No	No
130	PSC alone	ERCP	Male	19.436	27.6249	8.18891	No	No	Yes	16	normal	Normal				Yes	No	No
135	PSC alone	ERCP	Male	23.4634	23.4634	0	No	No	Yes	18	normal	Not available				No	No	No
137	PSC alone	ERCP	Female	36.1588	37.5441	1.38535	No	No	Yes	18	normal	Acellular				No	No	No
138	PSC alone	ERCP	Male	42.5708	50.6557	8.08487	No	No	Yes	18	normal	Atypia				Yes	Yes	No
139	PSC alone	ERCP	Male	45.2074	45.2293	0.0219028	No	No	None	18	normal	Normal				Yes	No	No
140	PSC alone	ERCP	Female	52.1232	52.1232	0	No	Yes	None	18	normal	Normal				No	No	No
142	PSC alone	Transplantation	Female	35.6961	47.332	11.6359	No	Yes	Yes	18	normal	Not available				No	No	No
143	PSC alone	ERCP	Male	20.7365	20.7365	0	No	Yes	None	19	normal	Not available				No	No	No
144	PSC alone	ERCP	Female	27.9233	31.5455	3.62218	No	No	Yes	19	normal	Normal				No	No	No
145	PSC alone	ERCP	Male	53.6099	59.6441	6.03422	No	No	Yes	19	normal	Normal				No	No	No
147	PSC alone	ERCP	Male	21.1855	21.1663	-0.019165	No	Yes	Yes	21	normal	Acellular				No	No	No
148	PSC alone	ERCP	Male	24.3395	28.449	4.10951	No	No	Yes	21	normal	Normal				No	No	No
149	PSC alone	ERCP	Male	27.4606	30.1875	2.7269	No	No	None	21	normal	Normal				No	No	No
150	PSC alone	ERCP	Male	29.0075	58.8638	29.8563	No	No	Yes	21	normal	Normal				No	No	No
151	PSC alone	ERCP	Male	45.3169	59.4333	14.1164	No	Yes	None	21	normal	Acellular				No	No	No
152	PSC alone	ERCP	Male	17.9138	30.2587	12.345	No	Yes	Yes	22	normal	Acellular				No	No	Yes	40.6899
153	PSC alone	ERCP	Male	16.219	25.7248	9.50582	No	Yes	Yes	22	normal	Atypia				No	No	No
155	PSC alone	ERCP	Female	20.4435	28.4956	8.05202	No	No	Yes	24	normal	Normal				No	No	No
157	PSC alone	ERCP	Female	23.217	37.8946	14.6776	No	No	Yes	24	normal	Normal				No	No	Yes	47.9069
158	PSC alone	ERCP	Male	27.0472	26.7077	-0.339493	No	No	None	24	normal	Not available				No	No	No
159	PSC alone	ERCP	Male	39.8987	41.8179	1.91923	No	No	Yes	24	normal	Normal				No	No	No
161	PSC alone	ERCP	Male	46.1903	59.9014	13.7112	No	No	Yes	24	normal	Atypia				No	No	No
162	PSC alone	ERCP	Male	17.5551	25.7303	8.17522	No	No	Yes	25	normal	Acellular				No	No	No
163	PSC alone	ERCP	Female	31.9617	35.7728	3.81109	Yes	No	None	25	normal	Normal				No	No	No
167	PSC alone	ERCP	Male	14.7844	22.9377	8.15332	No	No	Yes	26	normal	Acellular				No	No	No
168	PSC alone	ERCP	Male	14.7187	29.8316	15.1129	No	No	Yes	27	HIGH (<1.5)	Atypia				No	No	No
169	PSC alone	ERCP	Male	30.6667	37.6619	6.99521	No	Yes	Yes	27	normal	Normal				No	No	No
170	PSC alone	ERCP	Male	27.091	33.358	6.26694	No	NA	Yes	28	normal	Normal				No	No	No
172	PSC alone	ERCP	Male	30.5845	59.655	29.0705	No	No	None	28	normal	Normal				Yes	No	No
173	PSC alone	ERCP	Male	40.2738	40.2738	0	No	No	Yes	28	normal	Not available				No	No	No
174	PSC alone	ERCP	Male	20.6051	20.9227	0.317591	No	No	Yes	29	normal	Not available				No	No	No
175	PSC alone	ERCP	Male	27.091	32.4983	5.40726	No	NA	Yes	30	normal	Normal				No	No	No
178	PSC alone	ERCP	Male	34.5079	34.5736	0.0657084	No	No	None	31	normal	Acellular				No	No	No
179	PSC alone	ERCP	Male	34.6502	35.0253	0.375086	No	Yes	Unknown	31	normal	Atypia				No	No	No
181	PSC alone	ERCP	Female	24.1478	24.271	0.123203	No	No	Yes	33	normal	Normal				No	No	No
182	PSC alone	ERCP	Male	46.8583	46.8583	0	No	No	None	33	normal	Normal				No	No	No
184	PSC alone	ERCP	Male	14.4805	16.334	1.85352	No	No	Yes	36	normal	Normal				No	No	No
185	PSC alone	ERCP	Female	57.8316	57.7741	-0.0574949	No	No	Yes	36	normal	Normal				No	No	No
186	PSC alone	ERCP	Male	23.6167	23.7207	0.104038	No	No	Yes	37	HIGH (<1.5)	Normal				No	No	No
188	PSC alone	ERCP	Female	34.0698	52.6023	18.5325	No	Yes	Yes	39	normal	Acellular				No	No	Yes	64.2491
191	PSC alone	ERCP	Male	36.2464	36.3176	0.0711841	No	Yes	Yes	40	normal	Not available				No	No	No
192	PSC alone	ERCP	Male	15.1431	21.0048	5.86174	No	No	Yes	42	normal	Acellular				No	No	No
194	PSC alone	ERCP	Male	58.4914	58.8939	0.402464	No	No	Yes	45	normal	Acellular				No	No	No
195	PSC alone	ERCP	Male	48.0794	57.6893	9.60986	No	Yes	None	47	normal	Atypia				Yes	Yes	Yes	63.1622
196	PSC alone	ERCP	Male	34.5489	58.152	23.603	No	No	Yes	48	normal	Normal				No	No	No
198	PSC alone	ERCP	Male	31.3676	53.0075	21.64	No	No	Yes	50	normal	Normal				No	No	No
199	PSC alone	ERCP	Male	36.3149	36.3149	0	No	No	None	50	normal	Normal				Yes	No	No
200	PSC alone	ERCP	Male	60.5832	61.0431	0.459959	No	No	Yes	50	normal	Not available				No	No	No
201	PSC alone	ERCP	Male	62.8611	62.8611	0	No	No	Yes	50	normal	Normal				No	No	No
203	PSC alone	ERCP	Male	34.7105	39.3511	4.64066	No	No	Yes	51	normal	Normal				No	No	No
205	PSC alone	Transplantation	Male	68.5284	72.4846	3.95619	No	Yes	Yes	52	normal	Not available				No	No	No
206	PSC alone	ERCP	Female	29.859	29.8207	-0.0383299	No	No	None	55	normal	Not available				No	No	No
207	PSC alone	ERCP	Male	14.8309	36.3751	21.5441	No	Yes	Yes	58	normal	Not available				No	No	No
208	PSC alone	ERCP	Female	45.1307	45.1307	0	No	No	Unknown	60	HIGH (<1.5)	Normal				No	No	No
209	PSC alone	ERCP	Male	36.1068	49.4648	13.358	No	No	Yes	61	HIGH (<1.5)	Not available				No	No	No
210	PSC alone	ERCP	Male	36.2574	36.2601	0.00273785	No	No	Yes	63	HIGH (<1.5)	Normal				No	No	No
211	PSC alone	ERCP	Male	51.447	66.1136	14.6667	No	No	None	71	HIGH (<1.5)	Not available				No	No	Yes	75.4114
212	PSC alone	ERCP	Male	31.6112	32.2163	0.605065	No	Yes	Unknown	73	HIGH (<1.5)	Normal				No	No	No
215	PSC alone	ERCP	Male	26.2341	26.371	0.136893	No	No	Unknown	89	HIGH (<1.5)	Acellular				No	No	No
216	PSC alone	ERCP	Female	48.345	69.4565	21.1116	No	No	Yes	92	HIGH (>1.5)	Normal				No	No	Yes	78.82
217	PSC alone	ERCP	Female	42.8775	42.8775	0	No	Yes	None	111	HIGH (>1.5)	Not available				No	No	No
218	PSC alone	ERCP	Female	55.7262	66.1793	10.4531	No	Yes	Yes	111	HIGH (>1.5)	Normal				No	No	No
219	PSC alone	ERCP	Male	57.0103	57.2019	0.19165	No	No	Yes	128	HIGH (>2)	Acellular				No	No	No
220	PSC alone	ERCP	Male	31.039	37.9767	6.93771	No	Yes	Unknown	135	HIGH (>2)	Normal				No	No	No
221	PSC alone	ERCP	Male	61.1417	61.2895	0.147844	No	No	None	136	HIGH (>2)	Normal				No	No	No
222	PSC alone	ERCP	Male	18.3491	18.3491	0	No	No	None	176	HIGH (>2)	Normal				No	No	No
223	PSC alone	ERCP	Male	46.7379	61.5277	14.7899	No	No	None	195	HIGH (>3)	Normal				No	No	Yes	70.4011
228	PSC alone	ERCP	Male	13.8015	32.1862	18.3847	No	No	Yes	NA	missing	Normal				No	No	No
229	PSC alone	ERCP	Male	15.2608	18.872	3.61123	No	NA	Yes	NA	missing	Normal				No	No	No
230	PSC alone	ERCP	Male	21.1253	28.5749	7.44969	No	Yes	None	113	HIGH (>1,5)	Normal				No	No	No
231	PSC alone	ERCP	Male	30.7379	30.7379	0	No	No	Unknown	NA	missing	Normal				No	No	No
232	PSC alone	ERCP	Male	29.7741	30.3655	0.591376	No	No	Yes	15	normal	Not available				No	No	No
233	PSC alone	ERCP	Male	22.9185	28.9254	6.00684	No	No	Yes	21	normal	Not available				No	No	No
234	PSC alone	ERCP	Male	39.1294	50.0698	10.9405	No	No	Yes	2	normal	Not available				No	No	No
236	PSC alone	ERCP	Male	39.5428	44.846	5.30322	No	No	Yes	NA	missing	Normal				No	No	No
237	PSC alone	ERCP	Female	54.8063	54.8063	0	No	No	None	NA	missing	Not available				No	No	No
238	PSC alone	ERCP	Female	31.77	42.0123	10.2423	No	Yes	Yes	6.7	normal	Normal				No	No	No
239	PSC alone	ERCP	Male	30.2368	41.3936	11.1567	No	No	Yes	11	normal	Acellular				No	No	No
240	PSC alone	ERCP	Male	50.8419	51.9233	1.08145	No	No	Yes	11	normal	Normal				No	No	No
241	PSC alone	ERCP	Male	28.8515	42.2724	13.4209	No	No	Yes	22	normal	Atypia				Yes	Yes	No
242	PSC alone	ERCP	Male	37.2266	48.4736	11.2471	No	Yes	Yes	23	normal	Normal				No	No	No
243	PSC alone	ERCP	Male	44.4189	44.5421	0.123203	No	No	Yes	23	normal	Normal	pCCA	IIIC	53.0075	No	No	No
244	PSC alone	ERCP	Male	29.3388	35.9507	6.61191	No	Yes	None	28	normal	Normal				Yes	No	No
245	PSC alone	ERCP	Female	49.065	51.7782	2.71321	No	No	Yes	35	HIGH (<1.5)	Normal				Yes	No	No
246	PSC alone	ERCP	Male	60.0931	68.3806	8.28747	No	No	Yes	56	HIGH (>1.5)	Normal				Yes	No	No
247	PSC alone	ERCP	Male	21.7057	24.6105	2.90486	No	No	None	NA	missing	Normal				No	No	No
249	PSC alone	ERCP	Male	33.6701	39.8987	6.22861	No	No	Yes	NA	missing	Atypia				No	No	No
107a	PSC alone	Transplantation	Female	26.0753	33.3799	7.30459	No	Yes	Yes	11	normal	Not available				No	No	No
114b	PSC alone	ERCP	Male	44.8405	46.7023	1.86174	NA	NA	None	13	normal	Acellular				No	No	No
119a	PSC alone	ERCP	Male	50.152	50.3682	0.21629	No	No	Yes	14	normal	Normal				Yes	No	No
123a	PSC alone	ERCP	Male	30.8994	31.2854	0.386037	No	No	None	15	normal	Acellular				No	No	No
125a	PSC alone	ERCP	Male	45.911	46.0452	0.134155	No	NA	Yes	15	normal	Not available				No	No	No
126a	PSC alone	ERCP	Male	49.9357	56.115	6.17933	No	No	Yes	15	normal	Acellular				No	No	No
131a	PSC alone	ERCP	Male	21.3881	23.896	2.50787	No	No	Yes	16	normal	Atypia				No	No	No
132a	PSC alone	ERCP	Male	14.7953	19.5592	4.76386	No	No	Yes	17	normal	Normal				No	No	No
133a	PSC alone	ERCP	Male	46.7734	49.5578	2.78439	No	No	Yes	17	normal	Normal				No	No	No
134a	PSC alone	ERCP	Male	20.7803	20.7803	0	No	No	Yes	18	normal	Atypia				No	No	No
136a	PSC alone	ERCP	Male	32.0082	35.4333	3.42505	No	No	Yes	18	normal	Normal				Yes	No	No
141a	PSC alone	Transplantation	Male	26.7132	32.0219	5.30869	No	Yes	Yes	18	normal	Not available				No	No	No
146a	PSC alone	ERCP	Female	34.6858	43.1786	8.49281	No	No	None	20	normal	Acellular				No	No	No
154a	PSC alone	ERCP	Male	28.7584	32.4819	3.72348	No	NA	None	23	normal	Normal				No	No	No
156a	PSC alone	ERCP	Male	20.7474	41.7413	20.9938	No	NA	Yes	24	normal	Acellular				No	No	No
160a	PSC alone	ERCP	Male	43.4086	58.6366	15.2279	No	No	None	24	normal	Not available				No	No	No
164a	PSC alone	ERCP	Male	59.6632	61.3087	1.64545	No	No	Yes	25	normal	Acellular				Yes	No	No
165a	PSC alone	ERCP	Male	59.8905	64.7009	4.8104	No	No	None	25	normal	Normal				No	No	No
166a	PSC alone	Transplantation	Male	31.4962	38.2368	6.74059	No	No	Yes	26	normal	Not available				No	No	Yes	46.0014
171a	PSC alone	ERCP	Male	29.2183	32.9172	3.69884	No	No	Yes	28	normal	Normal				No	No	No
176a	PSC alone	ERCP	Male	30.9733	45.0595	14.0862	No	NA	Yes	30	normal	Normal				No	No	No
177a	PSC alone	ERCP	Male	41.5222	41.629	0.106776	No	No	None	30	normal	Normal				No	No	No
180a	PSC alone	ERCP	Male	30.0507	31.0281	0.977413	No	Yes	Yes	32	normal	Acellular				No	No	No
183a	PSC alone	ERCP	Male	45.2868	45.0157	-0.271047	No	No	Yes	34	normal	Normal				No	No	No
187a	PSC alone	ERCP	Male	32.8077	32.8077	0	No	Yes	None	37	normal	Acellular				No	No	No
189a	PSC alone	ERCP	Male	58.1383	63.5784	5.44011	No	No	Yes	39	normal	Atypia				No	No	No
190a	PSC alone	ERCP	Male	21.2101	21.2539	0.0438056	No	No	None	40	normal	Normal				No	No	No
193a	PSC alone	ERCP	Male	26.3655	29.8617	3.49624	No	No	Yes	42	normal	Atypia				No	No	No
197a	PSC alone	ERCP	Male	33.0267	36.1944	3.16769	No	No	Yes	50	normal	Acellular				No	No	Yes	44.3997
202a	PSC alone	ERCP	Male	34.1437	34.757	0.613279	No	No	Yes	51	normal	Acellular				No	No	No
204a	PSC alone	Transplantation	Male	32.4326	36.7912	4.35866	No	Yes	None	52	normal	Not available				Yes	No	No
213a	PSC alone	Transplantation	Female	26.9979	36.7529	9.75496	No	Yes	Yes	74	HIGH (<1.5)	Not available				No	No	No
214a	PSC alone	ERCP	Female	23.2635	47.0938	23.8303	No	No	None	75	HIGH (<1.5)	Normal				No	No	No
224a	PSC alone	ERCP	Male	57.0568	63.3484	6.29158	No	Yes	Yes	201	HIGH (>3)	Normal				No	No	No
225a	PSC alone	ERCP	Male	53.1034	53.2786	0.175222	No	No	Yes	220	HIGH (>3)	Acellular				No	No	No
226a	PSC alone	ERCP	Female	25.8261	44.2437	18.4175	No	Yes	Yes	228	HIGH (>3)	Normal				No	No	No
227a	PSC alone	Transplantation	Female	37.6153	52.5394	14.924	No	No	Yes	386	HIGH (>6)	Atypia				No	No	No
248a	PSC alone	ERCP	Female	27.4908	29.2977	1.80698	No	No	Yes	NA	missing	Normal					No	No
32a	PSC alone	ERCP	Male	57.848	58.0999	0.251882	No	NA	Yes	10	normal	Normal	dCCA	IIB	65.3525	Yes	No	Yes	65.3881
53c	PSC alone	ERCP	Male	30.3409	34.7899	4.44901	NA	NA	Yes	39	normal	Normal				No	No	No
54a	PSC alone	Transplantation	Female	50.9678	52.178	1.21013	No	No	Yes	6	normal	Not available				No	No	No
58a	PSC alone	Transplantation	Female	56.9418	61.5222	4.58042	No	No	Yes	9	normal	Not available				No	No	No
67a	PSC alone	ERCP	Male	28.2327	39.1239	10.8912	No	Yes	Yes	179	HIGH (>2)	Normal				Yes	No	No
79a	PSC alone	ERCP	Male	21.347	21.6838	0.336756	No	No	Yes	5	normal	Normal				No	No	No
86a	PSC alone	ERCP	Male	26.2204	34.4175	8.19713	No	NA	Yes	6	normal	Normal				No	No	No
88a	PSC alone	ERCP	Male	11.9808	23.3292	11.3484	No	No	None	7	normal	Normal				No	No	No
92a	PSC alone	ERCP	Male	47.1923	51.5811	4.38877	No	No	Yes	7	normal	Acellular				No	No	No
94a	PSC alone	ERCP	Male	57.4757	57.4757	0	No	No	Unknown	7	normal	Atypia				No	No	No
95a	PSC alone	ERCP	Female	46.6721	46.6721	0	No	No	Yes	8	normal	Normal				No	No	Yes	49.9466
97a	PSC alone	ERCP	Male	28.2601	29.5633	1.30322	No	No	Yes	8	normal	Atypia				No	No	No
250	Disease control	ERCP	Male	22.0753	22.0753	0	No	No	None	10	normal	Not available				No	No	No
251	Disease control	ERCP	Female	65.4483	65.4483	0	No	No	None	10	normal	Not available				No	No	No
252	Disease control	ERCP	Male	48.2136	48.2136	0	No	No	None	11	normal	Not available				No	No	No
253	Disease control	ERCP	Male	53.0075	67.9233	14.9158	No	No	None	17	normal	Not available					No	No
254	Disease control	ERCP	Female	32.9336	32.9309	-0.00273785	No	No	None	18	normal	Not available				No	No	No
255	Disease control	ERCP	Female	32.7283	32.7283	0	No	No	None	19	normal	Not available				No	No	No
256	Disease control	ERCP	Female	50.8392	51.2471	0.40794	No	No	None	19	normal	Acellular				No	No	No
257	Disease control	ERCP	Male	40.8734	45.2402	4.36687	No	No	Unknown	26	normal	Not available				No	No	No
258	Disease control	ERCP	Female	14.0233	41.8207	27.7974	No	No	None	27	normal	Not available				No	No	No
259	Disease control	ERCP	Female	56.1643	58.3491	2.1848	No	No	None	29	normal	Normal				No	No	No
260	Disease control	ERCP	Female	38.1273	38.319	0.19165	No	No	None	34	normal	Not available				No	No	No
261	Disease control	ERCP	Female	60.4463	60.449	0.00273785	No	No	None	45	normal	Not available				No	No	No
262	Disease control	Transplantation	Male	70.2861	70.4887	0.202601	No	Yes	None	64	HIGH (<1.5)	Not available				No	No	Yes	72.8624
263	Disease control	ERCP	Female	40.0657	40.0657	0	No	No	None	67	HIGH (<1.5)	Normal				No	No	No
264	Disease control	ERCP	Female	47.937	48.4956	0.558522	No	No	None	104	HIGH (>1.5)	Normal				No	No	Yes	52.7337
265	Disease control	ERCP	Male	74.6256	74.6694	0.0438056	Yes	No	Yes	106	HIGH (>1.5)	Normal				No	No	Yes	85.4045
266	Disease control	ERCP	Male	30.8255	30.8255	0	No	Yes	Yes	139	HIGH (>2)	Not available				No	No	No
267	Disease control	ERCP	Male	25.6126	22.6064	-3.00616	No	NA	None	NA	missing	Not available				No	No	No
268	Disease control	ERCP	Male	34.8611	34.8611	0	No	No	Yes	NA	missing	Acellular				Yes	No	No
269	Disease control	ERCP	Male	51.7536	51.6523	-0.1013	No	No	None	NA	missing	Normal				No	No	No
270	Disease control	ERCP	Female	23.1211	23.5483	0.427105	No	No	None	5	normal	Not available				No	No	No
271	Disease control	ERCP	Male	99	49.8234	NA	No	No	Unknown	12	normal	Not available				No	No	No
272	Disease control	ERCP	Male	45.013	45.013	0	No	No	None	2	normal	Not available				No	No	No
273	Disease control	ERCP	Male	18.4203	18.4203	0	No	No	None	NA	missing	Not available				No	No	No

## Sheet: Table_S3
Supplementary Table 3. Diasese contols (n=20) and indication for ERCP
ID	Liver disease	Date of ERCP	Indication for ERCP	Findings in ERCP
267	Autoimmune hepatitis	2008-10-09	As part of the diagnostic work-up of liver disease	No PSC (findings similar to those of parenchymal liver disease)
270	Bile stone	2008-09-04	As part of the work-up of liver disease, some suspicion of PSC	Bile stone, no PSC
268	No liver disease	2008-10-02	IBD, elevated liver tests, question of PSC	No PSC
259	IgG4-associated cholangitis and pancreatitis	2009-01-08	As part of the work-up of liver disease, some suspicion of PSC	No PSC
258	Autoimmune hepatitis	2009-04-02	Known AIH, elevated liver tests, question about cholangitis	No PSC
273	No liver disease	2009-02-24	Elevated liver tests following car accident, abdominal pain	Normal bile ducts
263	Autoimmune hepatitis	2010-06-01	Cryptogen hepatitis following pregnancy, work-up of liver disease	Normal bile ducts
264	Primary biliary cholangitis (PBC)	2009-11-12	Advanced liver disease, some suspecion of PSC	Normal bile ducts
266	Primary biliary cholangitis (PBC)	2009-12-22	PBC, elevated liver tets, part of diagnostic work-up	Normal bile ducts, no PSC
250	No liver disease	2010-02-18	Weight loss, elevated liver tests (only ALP), some suspicion of PSC	Normal bile ducts, no PSC
260	Primary biliary cholangitis (PBC)	2010-02-22	As part of the diagnostic work-up of liver disease	Normal bile ducts
261	Liverfibrosis of unknown etiology	2010-02-25	As part of the diagnostic work-up of liver disease, elevated liver tests	Normal bile ducts, no PSC
272	Cholecystolithiasis	2010-04-20	Transient icterus, bile stone	Bile stones in the gallbladder
265	Bile stone	2010-05-31	Bacterial cholangitis	Bile stones
252	Primary biliary cholangitis (PBC)	2010-10-18	As part of the diagnostic work-up of liver disease	Normal bile ducts, no PSC
269	IgG4-associated cholangitis (histologically confirmed)	2011-05-16	Diagnostic work-up of stricture in the common bile duct	Stricture in the common bile duct
253	Dubin-Johnson syndrome	2011-05-31	Known Dubin-Johnson syndrome, ERCP to rule out bile stone	Normal bile ducts
251	Probable autoimmune hepatitis	2012-01-03	As part of the work-up of liver disease, some suspicion of PSC	Normal bile ducts, no PSC
256	No liver disease. Choledochal cyst	2012-02-16	As part of the diagnostic work-up, MRCP with choledochal cyst	Choledochal cyst, no PSC
271	No liver disease	2012-03-27	Abdominal pain following cholecystectomy	Normal bile ducts, incomplete pancreas divisum
255	History of bile stone and drug-induced hepatitis	2012-06-05	Abdominal pain, suspicion of sfincter Oddi dysfunction	Normal bile ducts
257	No liver disease	2012-08-09	As part of the diagnostic work-up of elevated liver tests	Normal bile ducts, no PSC
254	Intrahepatic bile stones (right sided hemahepatectomy in 2022 due to bile stones)	2012-11-06	Abdominal pain following cholecystectomy	Intrahepatic bile stones, no PSC
262	MASH-cirrhosis (Steatohepatitis)	-	-	No ERCP: Bile sampled during liver transplantation

## Sheet: Table_S4
Supplementary Table 4. Detailed demographic and clinical-pathological characteristics of patients included in analyses of plasma (n=128)
ID	Diagnosis group	Sex	Age at benign liver diagnosis (years)	Age at blood collection (years)	Years between diagnosis group and blood collection (neg = blood collection prior to diagnosis)	Cholangitis at time of blood sampling	Cirrhosis at time of blood sampling	IBD	CA19-9 prior to bile sampling	CA19-9 level times ULN	Brush cytology categories	Tumor location	CCA stage AJCC 8th edition	Age CCA diagnosis	Two-biomarker panel (KCNA6 and PRKCB +/- ZFP82) positive	Dead	Death age
39	Sporadic CCA	Male		35.7755	-0.0054757	No	Unknown	None	63	HIGH (<1.5)	Suspicious of carcinoma	pCCA	IIIC	35.781	Yes	Yes	36.4244
42	Sporadic CCA	Female		56.6352	0.17796	Yes	Unknown	None	33	normal	Not available	pCCA	IIIC	56.4572	Yes	Yes	56.9582
44	Sporadic CCA	Female		38.026	0.0273785	No	No	None	99	HIGH (>1.5)	Atypia	pCCA	II	37.9986	No	No
4	PSC-CCA	Male	38.4312	38.4805	-0.0054757	No	Unknown	Yes	31	normal	Suspicious of carcinoma	dCCA	IIB	38.486	No	Yes	39.9014
6	PSC-CCA	Male	50.6612	50.7159	-0.00273785	No	Unknown	Unknown	109	HIGH (>1.5)	Suspicious of carcinoma	pCCA	IIIC	50.7187	Yes	Yes	51.436
9	PSC-CCA	Male	71.2772	71.2717	-0.0766598	No	Yes	Yes	674	HIGH (>11)	Acellular	pCCA	IV	71.3484	Yes	Yes	71.5893
11	PSC-CCA	Male	45.7139	55.6468	-0.240931	No	No	Yes	125	HIGH (>2)	Not available	dCCA	IIB	55.8877	Yes	Yes	57.1034
12	PSC-CCA	Female	51.8439	55.7947	3.27995	No	Unknown	Yes	999	HIGH (>16)	Not available	pCCA	IIIC	52.5147	Yes	Yes	56.1177
14	PSC-CCA	Female	55.4305	55.4305	-0.249144	No	Unknown	Yes	8	normal	Atypia	pCCA	IVB	55.6797	No	Yes	56.0027
18	PSC-CCA	Female	60.9582	65.3443	-0.158795	No	Yes	Yes	5	normal	Normal	iCCA	IA	65.5031	Yes	Yes	74.0151
21	PSC-CCA	Male	55.0637	55.4059	0.0054757	No	No	Yes	3726	HIGH (>60)	Atypia	pCCA	IVB	55.4004	Yes	Yes	56.0602
22	PSC-CCA	Male	60.0767	69.0787	0	No	No	Yes	971	HIGH (>16)	Suspicious of carcinoma	dCCA	IIIB	69.0787	Yes	Yes	71.7235
23	PSC-CCA	Male	37.2512	37.3936	-0.131417	Yes	No	Yes	962	HIGH (>27)	Suspicious of carcinoma	pCCA	IIIC	37.525	No	No
25	PSC-CCA	Male	57.8672	57.7741	-0.0930869	No	No	None	546	HIGH (>15)	Not available	pCCA	IIIC	57.8672	No	Yes	61.0322
89	PSC-CCA	Male	23.1759	35.2115	0	No	No	Yes	282	HIGH (>8)	Diagnostic of carcinoma	pCCA	IIA	23.1759	Yes	No
121	PSC-CCA	Male	20.6023	29.1253	0.0355921	No	No	None	31	normal	Suspicious of carcinoma	dCCA	IV	20.6023	Yes	No
243	PSC-CCA	Male	44.4189	54.0123	1.00479	No	No	Yes	13	normal	Not available	pCCA	IIIC	44.4189	No	No
13a	PSC-CCA	Female	28.8022	47.0527	-0.0246407	No	No	Yes	242	HIGH (>6)	Acellular	pCCA	IIIC	47.0773	Yes	Yes	48.011
17a	PSC-CCA	Female	71.7262	74.2779	2.55168	No	No	None	38179	HIGH (>630)	Not available	iCCA	NA	71.7262	Yes	Yes	74.4887
8a	PSC-CCA	Male	71.5099	72.0082	0.440794	No	No	Yes	25556	HIGH (>425)	Normal	pCCA	NA	71.5674	Yes	Yes	72.2519
3	PSC to CCA	Female	63.5647	70.2122	-0.443532	No	No	None	1459	HIGH (>24)		dCCA	IIB	70.6557	No	Yes	76.627
7	PSC to CCA	Male	53.2238	55.4853	-0.810404	No	No	Yes	26	normal	Atypia	iCCA	II	56.2957	No	No
10	PSC to CCA	Male	56.9062	56.9254	-0.785763	Yes	No	Yes	162	HIGH (>2)	Atypia	iCCA	IIIB	57.7112	No	Yes	59.5592
15	PSC to CCA	Male	40.4901	40.668	-0.651608	No	No	Yes	31	normal	Atypia	pCCA	IIIC	41.3196	Yes	Yes	44.0657
19	PSC to CCA	Male	32.0821	37.1882	-0.383299	No	No	Yes	18	normal	Atypia	pCCA	IIIC	37.5715	No	No
35	PSC to CCA	Male	37.6126	38.4394	-0.572211	No	No	None	13	normal	Not available	pCCA	IVB	39.0116	No	Yes	41.1855
32a	PSC to CCA	Male	57.848	64.3258	-1.02669	No	No	Yes	7	normal	Normal	dCCA	IIB	57.848	No	Yes	65.3881
63	PSC alone	Female	31.0226	36.835	5.81246	No	No	Yes	30	normal	Atypia				No	Yes	50.4394
64	PSC alone	Male	28.5996	36.3833	7.78371	No	Yes	Yes	64	HIGH (<1.5)	Atypia				No	No
65	PSC alone	Male	33.3333	33.4976	0.164271	No	No	Yes	41	normal	Normal				No	No
77	PSC alone	Male	17.4757	17.473	-0.00273785	No	No	None	5	normal	Not available				No	No
78	PSC alone	Male	19.666	19.666	0	No	No	Yes	5	normal	Normal				No	No
82	PSC alone	Male	29.3415	39.0418	9.70021	No	No	Yes	5	normal	Normal				No	No
83	PSC alone	Male	49.3443	62.1629	12.8186	No	No	Yes	5	normal	Normal				Yes	No
85	PSC alone	Male	21.8289	33.9247	12.0958	No	No	None	6	normal	Not available				No	No
96	PSC alone	Male	23.0253	23.0226	-0.00273785	No	Unknown	Yes	8	normal	Not available				No	No
99	PSC alone	Male	41.1718	41.1691	-0.00273785	No	No	None	8	normal	Not available				No	No
100	PSC alone	Female	42.5544	42.7543	0.199863	No	No	None	8	normal	Acellular				No	No
101	PSC alone	Male	62.2204	62.2204	0	No	No	Yes	9	normal	Normal				No	No
110	PSC alone	Female	63.7563	63.7563	0	No	Unknown	None	12	normal	Not available				No	No
111	PSC alone	Female	24.0986	31.05	6.9514	No	Unknown	Yes	13	normal	Not available				No	No
115	PSC alone	Male	48.3066	48.4079	0.1013	No	Yes	None	13	normal	Normal				No	No
116	PSC alone	Female	17.0568	17.0568	0	No	No	Yes	14	normal	Not available				No	No
118	PSC alone	Male	44.1013	44.2628	0.161533	No	No	None	14	normal	Acellular				No	No
120	PSC alone	Male	18.5216	18.5188	-0.00273785	No	No	Yes	15	normal	Normal				No	No
122	PSC alone	Female	26.1656	26.1684	0.00273785	No	Unknown	Yes	15	normal	Normal				No	No
127	PSC alone	Male	52.9363	60.6242	7.68789	No	No	Yes	15	normal	Normal				No	No
128	PSC alone	Male	67.8056	68.1259	0.320329	No	No	Yes	15	normal	Acellular				No	Yes	80.0657
130	PSC alone	Male	19.436	27.6249	8.18891	No	No	Yes	16	normal	Normal				No	No
135	PSC alone	Male	23.4634	23.4634	0	No	No	Yes	18	normal	Not available				No	No
137	PSC alone	Female	36.1588	37.5414	1.38261	No	No	Yes	18	normal	Acellular				No	No
139	PSC alone	Male	45.2074	45.2266	0.019165	No	No	None	18	normal	Normal				No	No
142	PSC alone	Female	35.6961	47.0746	11.3785	No	Yes	Yes	21	normal	Not available				No	No
144	PSC alone	Female	27.9233	31.5455	3.62218	No	No	Yes	19	normal	Normal				No	No
145	PSC alone	Male	53.6099	59.6413	6.03149	No	No	Yes	19	normal	Normal				No	No
147	PSC alone	Male	21.1855	21.1663	-0.019165	No	Yes	Yes	21	normal	Acellular				No	No
149	PSC alone	Male	27.4606	30.1875	2.7269	No	No	None	21	normal	Normal				No	No
150	PSC alone	Male	29.0075	58.8665	29.859	No	No	Yes	21	normal	Normal				No	No
152	PSC alone	Male	17.9138	30.2587	12.345	No	Yes	Yes	22	normal	Acellular				Yes	Yes	40.6899
153	PSC alone	Male	16.219	25.7194	9.50034	No	Yes	Yes	22	normal	Atypia				No	No
162	PSC alone	Male	17.5551	25.7331	8.17796	No	No	Yes	25	normal	Acellular				No	No
163	PSC alone	Female	31.9617	35.7755	3.81383	Yes	No	None	25	normal	Normal				No	No
167	PSC alone	Male	14.7844	22.9377	8.15332	No	No	Yes	26	normal	Acellular				No	No
169	PSC alone	Male	30.6667	37.6619	6.99521	No	Yes	Yes	27	normal	Normal				No	No
170	PSC alone	Male	27.091	33.358	6.26694	No	Unknown	Yes	28	normal	Normal				No	No
172	PSC alone	Male	30.5845	59.5318	28.9473	No	No	None	28	normal	Normal				No	No
173	PSC alone	Male	40.2738	40.2738	0	No	No	Yes	28	normal	Not available				Yes	No
175	PSC alone	Male	27.091	32.501	5.40999	No	Unknown	Yes	30	normal	Normal				No	No
178	PSC alone	Male	34.5079	34.5763	0.0684463	No	No	None	31	normal	Acellular				No	No
184	PSC alone	Male	14.4805	16.3313	1.85079	No	No	Yes	36	normal	Normal				No	No
185	PSC alone	Female	57.8316	57.7741	-0.0574949	No	No	Yes	36	normal	Normal				No	No
188	PSC alone	Female	34.0698	52.6023	18.5325	No	Yes	Yes	39	normal	Acellular				No	Yes	64.2491
191	PSC alone	Male	36.2464	36.3203	0.073922	No	Yes	Yes	40	normal	Not available				No	No
192	PSC alone	Male	15.1431	21.0075	5.86448	No	No	Yes	42	normal	Acellular				No	No
194	PSC alone	Male	58.4914	58.8912	0.399726	No	No	Yes	45	normal	Acellular				No	No
195	PSC alone	Male	48.0794	57.629	9.54962	No	Yes	None	47	normal	Atypia				No	Yes	63.1622
198	PSC alone	Male	31.3676	53.0075	21.64	No	No	Yes	50	normal	Normal				No	No
199	PSC alone	Male	36.3149	36.3149	0	No	No	None	50	normal	Normal				No	No
206	PSC alone	Female	29.859	29.8207	-0.0383299	No	No	None	55	normal	Not available				Yes	No
208	PSC alone	Female	45.1307	45.1307	0	No	No	Unknown	60	HIGH (<1.5)	Normal				No	No
209	PSC alone	Male	36.1068	49.4648	13.358	No	No	Yes	61	HIGH (<1.5)	Not available				No	No
210	PSC alone	Male	36.2574	36.2601	0.00273785	No	No	Yes	63	HIGH (<1.5)	Normal				Yes	No
211	PSC alone	Male	51.447	66.1136	14.6667	No	No	None	71	HIGH (<1.5)	Not available				No	Yes	75.4114
212	PSC alone	Male	31.6112	32.2163	0.605065	No	Yes	Unknown	73	HIGH (<1.5)	Normal				No	No
215	PSC alone	Male	26.2341	26.371	0.136893	No	No	Unknown	89	HIGH (<1.5)	Acellular				No	No
217	PSC alone	Female	42.8775	42.872	-0.0054757	No	Yes	None	111	HIGH (>1.5)	Not available				No	No
218	PSC alone	Female	55.7262	66.1821	10.4559	No	Yes	Yes	111	HIGH (>1.5)	Normal				Yes	No
219	PSC alone	Male	57.0103	57.2019	0.19165	No	No	Yes	128	HIGH (>2)	Acellular				No	No
220	PSC alone	Male	31.039	37.9795	6.94045	No	Yes	Unknown	135	HIGH (>2)	Normal				Yes	No
221	PSC alone	Male	61.1417	61.2895	0.147844	No	No	None	136	HIGH (>2)	Normal				No	No
222	PSC alone	Male	18.3491	18.3491	0	No	No	None	176	HIGH (>2)	Normal				No	No
229	PSC alone	Male	15.2608	18.8693	3.60849	No	Unknown	Yes	NA	missing	Normal				No	No
231	PSC alone	Male	30.7379	30.7379	0	No	No	Unknown	NA	missing	Normal				No	No
232	PSC alone	Male	29.7741	30.36	0.5859	No	No	Yes	15	normal	Not available				No	No
233	PSC alone	Male	22.9185	28.9254	6.00684	No	No	Yes	21	normal	Not available				Yes	No
234	PSC alone	Male	39.1294	50.0698	10.9405	No	No	Yes	<5	normal	Not available				No	No
241	PSC alone	Male	28.8515	42.2752	13.4237	No	No	Yes	22	normal	Atypia				No	No
244	PSC alone	Male	29.3388	35.9507	6.61191	No	Yes	None	28	normal	Normal				No	No
114b	PSC alone	Male	44.8405	46.6995	1.859	Unknown	Unknown	None	13	normal	Acellular				No	No
119a	PSC alone	Male	50.152	50.3628	0.210815	No	No	Yes	14	normal	Normal				No	No
123a	PSC alone	Male	30.8994	31.2827	0.383299	No	No	None	15	normal	Acellular				No	No
125a	PSC alone	Male	45.911	46.0397	0.128679	No	Unknown	Yes	15	normal	Not available				Yes	No
126a	PSC alone	Male	49.9357	56.1177	6.18207	No	No	Yes	15	normal	Acellular				No	No
131a	PSC alone	Male	21.3881	23.8932	2.50513	No	No	Yes	16	normal	Atypia				No	No
133a	PSC alone	Male	46.7734	49.5578	2.78439	No	No	Yes	17	normal	Normal				No	No
134a	PSC alone	Male	20.7803	20.7748	-0.0054757	No	No	Yes	18	normal	Atypia				No	No
136a	PSC alone	Male	32.0082	35.4333	3.42505	No	No	Yes	18	normal	Normal				No	No
146a	PSC alone	Female	34.6858	43.1786	8.49281	No	No	None	20	normal	Acellular				No	No
156a	PSC alone	Male	20.7474	41.7413	20.9938	No	Unknown	Yes	24	normal	Acellular				No	No
165a	PSC alone	Male	59.8905	65.191	5.30048	Yes	No	None	22	normal	Normal				No	No
171a	PSC alone	Male	29.2183	32.5339	3.31554	No	No	Yes	29	normal	Acellular				No	No
176a	PSC alone	Male	30.9733	45.0595	14.0862	No	Unknown	Yes	30	normal	Normal				No	No
177a	PSC alone	Male	41.5222	41.629	0.106776	No	No	None	30	normal	Normal				No	No
189a	PSC alone	Male	58.1383	63.4661	5.32786	No	No	Yes	39	normal	Atypia				No	No
193a	PSC alone	Male	26.3655	29.922	3.55647	No	No	Yes	42	normal	Atypia				No	No
197a	PSC alone	Male	33.0267	36.1944	3.16769	No	No	Yes	50	normal	Acellular				No	Yes	44.3997
202a	PSC alone	Male	34.1437	34.7543	0.610541	No	No	Yes	51	normal	Acellular				No	No
204a	PSC alone	Male	32.4326	36.397	3.96441	No	Yes	None	50	normal	Normal				No	No
214a	PSC alone	Female	23.2635	47.0938	23.8303	No	No	None	75	HIGH (<1.5)	Normal				No	No
225a	PSC alone	Male	53.1034	53.2786	0.175222	No	No	Yes	220	HIGH (>3)	Acellular				No	No
226a	PSC alone	Female	25.8261	44.2409	18.4148	No	Yes	Yes	228	HIGH (>3)	Normal				No	No
53c	PSC alone	Male	30.3409	34.7899	4.44901	Unknown	Unknown	Yes	39	normal	Normal				No	No
58a	PSC alone	Female	56.9418	61.1253	4.18344	Yes	No	Yes	14	normal	Acellular				Yes	No
67a	PSC alone	Male	28.2327	39.1157	10.883	No	Yes	Yes	179	HIGH (>2)	Normal				No	No
79a	PSC alone	Male	21.347	21.6071	0.260096	No	No	Yes	5	normal	Normal				No	No
86a	PSC alone	Male	26.2204	34.4175	8.19713	No	Unknown	Yes	6	normal	Normal				No	No
92a	PSC alone	Male	47.1923	51.2964	4.10404	Yes	No	Yes	7	normal	Normal				No	No
97a	PSC alone	Male	28.2601	29.9083	1.64819	No	No	Yes	10	normal	Acellular				No	No

## Sheet: Table_S5
Supplementary Table 5. The ddPCR analyses were performed according to the dMIQE2020 guidelines
ITEM TO CHECK	PROVIDED (Y/N)	COMMENT
1. SPECIMEN
Detailed description of specimen type and numbers	Y	Materials and Methods
Sampling procedure (including time to storage)	Y	Materials and Methods
Sample aliquotation, storage conditions and duration	Y	Materials and Methods
2. NUCLEIC ACID EXTRACTION
Description of extraction method including amount of sample processed	Y	Materials and Methods
Volume of solvent used to elute/resuspend extract	Y	Materials and Methods
Number of extraction replicates	N	None
Extraction blanks included?	N	Not included
3. NUCLEIC ACID ASSESSMENT AND STORAGE
Method to evaluate quality of nucleic acids	Y	Agilent 2200 TapeStation and NanoDrop 1000 Spectrophotometer (Thermo Fisher Scientific)
Method to evaluate quantity of nucleic acids (including molecular weight and calculations when using mass)	Y	Agilent 2200 TapeStation, Invitrogen Qubit Fluorometer and NanoDrop 1000 Spectrophotometer (Thermo Fisher Scientific)
Storage conditions: temperature, concentration, duration, buffer, aliquots	Y	Materials and Methods
Clear description of dilution steps used to prepare working DNA solution	Y	Materials and Methods
4. NUCLEIC ACID MODIFICATION	Y
Template modification (digestion, sonication, pre-amplification, bisulphite etc.)	Y	Bisulfite conversion; Materials and Methods
Details of repurification following modification if performed	N	NR
5. REVERSE TRANSCRIPTION	NA	All templates measured with ddPCR were DNA templates
cDNA priming method and concentration	N	N/A
One or two step protocol (include reaction details for two step)	N	N/A
Amount of RNA added per reaction	N	N/A
Detailed reaction components and conditions	N	N/A
Estimated copies measured with and without addition of RT*	N	N/A
Manufacturer of reagents used with catalogue and lot numbers	N	N/A
Storage of cDNA: temperature, concentration, duration, buffer and aliquots	N	N/A
6. dPCR OLIGONUCLEOTIDES DESIGN AND TARGET INFORMATION
Sequence accession number or official gene symbol	Y	Supplementary Table 7
Method (software) used for design and in silico verification	Y	Supplementary Table 7
Location of amplicon	Y	Supplementary Table 7
Amplicon length	Y	Supplementary Table 7
Primer and probe sequences (or amplicon context sequence)**	Y	Supplementary Table 7
Location and identity of any modifications	Y	Supplementary Table 7
Manufacturer of oligonucleotides	Y	Supplementary Table 7
7. dPCR PROTOCOL
Manufacturer of dPCR instrument and instrument model	Y	QX200™ Droplet Digital™ PCR System (BioRad) and QX600™ Droplet Digital™ PCR System (BioRad)
Buffer/kit manufacturer with catalogue and lot number	Y	All reagents, instruments and equipments used are those recommended from the manufacturer (BioRad): 1x ddPCR Supermix for Probes (No dUTP) (Cat.No. 186-3023), 4x ddPCR Multiplex Supermix (Cat.no. 12005910), Automated Droplet Generation Oil for Probes (Cat.No. 186-4110) and ddPCR Droplet Reader Oil (Cat.No. 186-3004)
Primer and probe concentration	Y	Materials and Methods
Pre-reaction volume and composition (incl. amount of template and if restriction enzyme added)	Y	Materials and Methods
Template treatment (initial heating or chemical denaturation)	Y	None
Polymerase identity and concentration, Mg++ and dNTP concentrations***	Y	Polymerase contained in the 1x ddPCR Supermix for Probes (No dUTP) (BioRad; Cat.No. 186-3023) and 4x ddPCR Multiplex Supermix (Cat.no. 12005910)
Complete thermocycling parameters	Y	Supplementary Table 4
8. ASSAY VALIDATION
Details of optimisation performed	Y	Assays were quality controlled on both the qMSP and the ddPCR platform with standard curve, positive and negative controls. More information is available upon reasonable request.
Analytical specificity (vs. related sequences) and limit of blank (LOB)	Y	Analytic specificity (vs. related sequences): Assay specificities were ensured by lack of amplification of non-bisulfite converted DNA (unpublished data, available upon reasonable request).
		LOB was determined as described by Armbruster et al. Clin. Biochem. Rev. 2008 LoB = mean of blanks + 1.645x(SD of blanks). LOB was calculated based on an average of 42 blank reactions per assay. For assay 5-42952178 and KCNA6, LOB = 0.00 cop/µl. For assay PRKCB and ZFP82, LOB = 0.02 cop/µl. Reactions with 1-2 positive droplets were censored for all assays.
Analytical sensitivity/LoD and how this was evaluated	Y	The LoD for each assay was evaluated visually based on a titration curve consisting of two-fold dilutions of a methylated human DNA standard (Zymo Research; 5ng-0.08ng). Nine replicates were included for each of the seven titration points. Input amounts below 0.6 ng per reaction were below LoD for all assays. More details may be provided upon reasonable request.
Testing for inhibitors (from biological matrix/extraction)	N	Not performed
9. DATA ANALYSIS
Description of dPCR experimental design	Y	Materials and Methods
Comprehensive details negative and positive of controls (whether applied for QC or for estimation of error)	Y	Materials and Methods
Partition classification method (thresholding)	Y	PoDCall algorithm (https://bioconductor.org/packages/release/bioc/html/PoDCall.html; (1))
Examples of positive and negative experimental results (including fluorescence plots in supplemental material)	Y	Supplementary Figure 2
Description of technical replication	N	No replicates were run for the patient samples.
Repeatability (intra-experiment variation)	Y	Consistent concentrations were observed for the positive-methylation control (methylated human DNA standard; Zymo Research) for each assay across duplicates on individual plates
Reproducibility (inter-experiment/user/lab etc. variation)	Y	Consistent concentrations were observed for the positive-methylation control (methylated human DNA standard; Zymo Research) for each assay across all experiments (data available upon reasonable request).
Number of partitions measured (average and standard deviation)	Y	Number of partitions: Average = 17152 droplets, Standard deviation = 3356 droplets
Partition volume	Y	0.85 nL (QX200) and 0.795 nL (QX600)
Copies per partition (λ or equivalent) (average and standard deviation)	Y	λ= –ln(1–k/n), where k = number of positive partitions, and n = number of partitions. Assay=Average λ/ Standard deviation λ; PRKCB=0.005/0.02, ZFP82=0.003/0.016, KCNA6=0.010/0.053, 5-42952178=0.005/0.021.
dPCR analysis program (source, version)	Y	QuantaSoft version 1.7.4.0917 (BioRad) and QX Manager Standard Edition 2.2.0 (BioRad)
Description of normalisation method	Y	4Plex control; as reported in (2) and Materials and Methods
Statistical methods used for analysis	Y	Materials and Methods
Data transparency	Y	Raw ddPCR data: 10.5281/zenodo.17256461
*Assessing the absence of DNA using a no RT assay (or where RT has been inactivated) is essential when first extracting RNA. Once the sample has been validated as DNA-free, inclusion of a no-RT control is desirable, but no longer essential. ** Disclosure of the primer and probe sequence is highly desirable and strongly encouraged. However, since not all commercial pre-designed assay vendors provi…
References
(1) Jeanmougin M, Brodal HP, Dietrichson Pharo H, Vedeld HM, Lind GE. PoDCall: positive droplet calling and normalization of droplet digital PCR DNA methylation data. Bioinformatics. 2023 Jan 1;39(1):btac766.
(2) Pharo HD, Andresen K, Berg KCG, Lothe RA, Jeanmougin M, Lind GE. A robust internal control for high-precision DNA methylation analyses by droplet digital PCR. Clin Epigenetics. 2018;10:24.

## Sheet: Table_S6
Supplementary Table 6. The Standards for Reporting of Diagnostic Accuracy Studies (STARD) checklist
Section & Topic	No	Item	Reported where?
TITLE OR ABSTRACT
	1	Identification as a study of diagnostic accuracy using at least one measure of accuracy (such as sensitivity, specificity, predictive values, or AUC)	Abstract
ABSTRACT
	2	Structured summary of study design, methods, results, and conclusions (for specific guidance, see STARD for Abstracts)	Abstract
INTRODUCTION
	3	Scientific and clinical background, including the intended use and clinical role of the index test	Introduction
	4	Study objectives and hypotheses	Introduction
METHODS
Study design	5	Whether data collection was planned before the index test and reference standard	Materials and Methods
Participants	6	Eligibility criteria	Materials and Methods / paragraph "Patient samples: tissue, bile and blood"
	7	On what basis potentially eligible participants were identified (such as symptoms, results from previous tests, inclusion in registry)	Materials and Methods / paragraph "Patient samples: tissue, bile and blood"
	8	Where and when potentially eligible participants were identified (setting, location and dates)	Materials and Methods / paragraph "Patient samples: tissue, bile and blood"
	9	Whether participants formed a consecutive, random or convenience series	Materials and Methods / paragraph "Patient samples: tissue, bile and blood"
Test methods	10a	Index test, in sufficient detail to allow replication	Materials and Methods
	10b	Reference standard, in sufficient detail to allow replication	Material and Methods / paragraph "Patient samples: tissue, bile and blood"
	11	Rationale for choosing the reference standard (if alternatives exist)	Not relevant, no alternatives exists
	12a	Definition of and rationale for test positivity cut-offs or result categories of the index test, distinguishing pre-specified from exploratory	Materials and Methods / paragraph "Statistics"
	12b	Definition of and rationale for test positivity cut-offs or result categories of the reference standard, distinguishing pre-specified from exploratory	Not relevant
	13a	Whether clinical information and reference standard results were available to the performers/readers of the index test	Yes / not relevant
	13b	Whether clinical information and index test results were available to the assessors of the reference standard	Not relevant
Analysis	14	Methods for estimating or comparing measures of diagnostic accuracy	Materials and Methods / paragraph ”Statistics”
	15	How indeterminate index test or reference standard results were handled	Not relevant (no indeterminate results)
	16	How missing data on the index test and reference standard were handled	Materials and Methods / paragraph "Statistics" and Supplementary Methods / paragraph "Droplet digital PCR"
	17	Any analyses of variability in diagnostic accuracy, distinguishing pre-specified from exploratory	Not relevant
	18	Intended sample size and how it was determined	Not relevant
RESULTS
Participants	19	Flow of participants, using a diagram	Supplementary Figure 1
	20	Baseline demographic and clinical characteristics of participants	Table 1 / Table 3 / Supplementary Tables 1-3
	21a	Distribution of severity of disease in those with the target condition	Tables 1-4 / Supplemetary Tables 1-3
	21b	Distribution of alternative diagnoses in those without the target condition	Material and Methods / paragraph "Patient samples: tissue, bile and blood"
	22	Time interval and any clinical interventions between index test and reference standard	Supplementary Tables 2-3 / Material and Methods / paragraph "Patient samples: tissue, bile and blood"
Test results	23	Cross tabulation of the index test results (or their distribution) by the results of the reference standard	Not included
	24	Estimates of diagnostic accuracy and their precision (such as 95% confidence intervals)	Figure 2 / Figure 4 / Supplementary Figure 4
	25	Any adverse events from performing the index test or the reference standard	None
DISCUSSION
	26	Study limitations, including sources of potential bias, statistical uncertainty, and generalisability	Discussion
	27	Implications for practice, including the intended use and clinical role of the index test	Discussion
OTHER INFORMATION
	28	Registration number and name of registry	Materials and Methods / paragraph "Ethics"
	29	Where the full study protocol can be accessed	From the corresponding author upon reasonable request
	30	Sources of funding and other support; role of funders	Title page / paragraph "Financial support"

## Sheet: Table_S7
Supplementary Table 7. Overview of ddPCR assay sequences.
Assay name/ Gene symbol	Sequence accession number	Sense primer (5' --> 3')	Antisense primer (5' --> 3')	Probe (5' --> 3')	Amplicon length	Amplicon location	Reference genome
5-42952178*	NA	TGCGGTTAGAGAGTATTCGTTGTC	ATAAACGTAAACCGCCGCG	6FAM-TCGGCGTTACGGTCG-MGB3 6FAM-TCG G+C+G TTA +CGG TCG-BHQ-12	95	chr5: 42952244-42952338	hg38
KCNA6	NM_002235.5	TTAGGAGTTTTTGTCGAGTCGGAG	CCCGACTACCGCTAATACCG	6FAM-AGGCGTATTTGGCG-MGB3 ATTO590-AG+G +C+GT +AT+T T+GG CG-BHQ-22	63	chr12: 4809550-4809612	hg38
PRKCB	NM_002738.7	GTT GCG GGG TCG TCG TC	TCT ACC GAA AAA CGC CTT TAC G	6FAM-AGAGTATCGTGCGTTTC-MGB3 Cy5-GAG A+GT AT+C +GT+G +C+GT TTC-IB RQ1	73	chr16: 23836188-23836260	hg38
ZFP82	NM_001321918.2	GCG CGA ATT CGA GGT ATA GC	TACGCACTCCGTAAACGCG	6FAM-TTTAACGGGTTGCGCGC-MGB3 ROX-TTT A+AC GG+G T+TG CGC GC-BHQ-22	128	chr19: 36418572-36418699	hg38
EFCC1	NM_001377500.1	GGATTGTCGCGGCGTC	CACCTACTACCTACCCGACCGTAA	6FAM-CGTCGATTTTCGAGCGTT-MGB3	107	chr3:129001826-129001932	hg38
17-42312201*	NA	GTTGAGGGTTCGGCGTTAAG	TAAAAACAACGCAACCGCG	6FAM-AGTTTTAGAGTCGTAATAATCGT-MGB3	129	chr3:42312287-42312415	hg38
XKR4	NM_052898.2	GTCGGGACGGCGAGG	CAAAAACGCCGCCTAACTACC	6FAM-CGAGTAGTTTGGTTTCGC-MGB3	94	chr8:55102183-55102276	hg38
UCN	NM_003353.4	GTTTCGTCGCGGTCGTTC	ATAACGAAACCCGCGCG	6FAM-AATCGGTCGGGTTTC-MGB3	107	chr2:27307647-27307753	hg38
HORMAD2-AS1	NR_110541.2	TTTTCGGGTTTTAATTTCGGC	CGACCTTCGATCAAAAACCG	6FAM-AAGTTTCGGAGTAGGTTGTC-MGB3	104	chr22:30080113-30080216	hg38
CYP26C1	NM_183374.3	GGTTATGGCGCGTACGTAGC	ACACACATCCGCGTTTAACG	6FAM-TTTTTTATTGTAGCGTCGCGC-MGB3	117	chr10:93068731-93068847	hg38
EEF1A2	NM_001958.5	GCGTTCGCGTTTTATTTGTTC	AAAACGACGACGCCGACA	6FAM-TTTTTTGCGTTTTTTGCGTCG-MGB3	73	chr20:63488287-63488359	hg38
GLT1D1	NM_001366889.1	GCGGCGGTATGCGGT	CTACACCTACCGAACGCGCTA	6FAM-CGGTTATATATCGGTAACGC-MGB3	86	chr12:128853574-128853659	hg38
EPHA3	NM_005233	GGATTTATTAGGTGTGTAATGTTATGGATT	ACTCCACATAAATCTTCTAAACTAAAT TCCT	6VIC-TTGGTTGAGAATAAATTGGGTTT-MGB3	99	chr3:89209903-89210001	hg38
KBTBD4	NM_001318724	TTTGTATGTGGTGGGAGGGTTT	ACAAAAAAACACACCACTCCCAA	6VIC-TATGTGGAAGTGTAATAATG-MGB3	86		hg38
PLEKHF1	NM_024310.5	GTAGTTTTAGATGGTTTTTTGAGTTGGA	CACTCCCATCCTATCTTCCCTCTATA	6VIC-AGGGATTAGAGTAGGTTTG-MGB3	100	chr19:29674951-29675050	hg38
SYT10	NM_198992	GAGGTAAATGTAGGTTTTTAGTGTTGATTTT	CTTTATCCTCCCAATACTAATTATTATTT CTCC	6VIC-AGTATGGGTATAGAATTTGT-MGB3	94		hg38
*Assay located outside of gene
Primers were purchased from Life Technologies and probes from Integrated DNA Techbologies1, Metabion2 and Life Technologies3

## Sheet: Table_S8
Supplementary Table 8. Power calculations for observed AUCs at α = 0.05
Material	Diagnosis	n_cases	n_controls	Biomarker	AUC	Power
Bile	CCA-PSC	20	207	5-42952178	0.952	1
Bile	CCA-PSC	20	207	KCNA6	0.916	1
Bile	CCA-PSC	20	207	PRKCB	0.937	1
Bile	CCA-PSC	20	207	ZFP82	0.903	1
Blood	CCA-PSC	17	101	5-42952178	0.705	0.795
Blood	CCA-PSC	17	101	KCNA6	0.707	0.803
Blood	CCA-PSC	17	101	PRKCB	0.735	0.894
Blood	CCA-PSC	17	101	ZFP82	0.618	0.360
Bile	Sporadic CCA	6	24	5-42952178	0.895	0.934
Bile	Sporadic CCA	6	24	KCNA6	0.854	0.827
Bile	Sporadic CCA	6	24	PRKCB	0.979	1
Bile	Sporadic CCA	6	24	ZFP82	0.812	0.696
Calculated using the pROC package
Abbreviations: AUC, area under the ROC curve; CCA, cholangiocarcinoma; n, numbers

## Sheet: Table S9
Supplementary Table 9: AUCs, thresholds, sensitivities and specificities for biomarkers analyzed in bile from CCA-PSC
Biomarker	n_total	n_CCA-PSC	n_PSC-control	AUC	CI_lower_boot	CI_upper_boot	p_value	Threshold	Specificity	fpr	Observed_sensitivity	Sensitivity_CI_lower_boot	Sensitivity_CI_upper_boot	n_positive_CCA-PSC
5_42952178	226	20	206	0.9518	0.8804	0.9933	<0.001	0.5342	0.9126	0.0874	0.9000	0.6500	1.0000	18
KCNA6	226	20	206	0.9163	0.8233	0.9800	<0.001	4.1345	0.9223	0.0777	0.7500	0.5000	0.9000	15
PRKCB	226	20	206	0.9371	0.8562	0.9955	<0.001	0.3088	0.9466	0.0534	0.9000	0.6500	1.0000	18
ZFP82	227	20	207	0.9034	0.8054	0.9855	<0.001	0.2614	0.9130	0.0870	0.8500	0.6000	0.9500	17

## Sheet: Table_S10
Supplementary Table 10. Biomarker combinations for PSC-CCA samples (n=20) vs. PSC only (n=207) analyzed in bile
Biomarker combination	n_biomarker	k_positive	Rule	Sensitivity_obs	Specificity_obs	TP	FN	TN	FP	Sensitivity_boot_CI_low	Sensitivity_boot_CI_high	Specificity_boot_CI_low	Specificity_boot_CI_high
5_42952178	1	1	1-of-1	0.9	0.913043	18	2	189	18	0.75	1	0.874396	0.951691
KCNA6	1	1	1-of-1	0.75	0.922705	15	5	191	16	0.55	0.9	0.884058	0.956522
PRKCB	1	1	1-of-1	0.9	0.94686	18	2	196	11	0.75	1	0.913043	0.975845
ZFP82	1	1	1-of-1	0.85	0.908213	17	3	188	19	0.7	1	0.869565	0.94686
5_42952178+KCNA6	2	1	1-of-2	0.9	0.845411	18	2	175	32	0.75	1	0.797101	0.89372
5_42952178+KCNA6	2	2	2-of-2	0.75	0.990338	15	5	205	2	0.55	0.9	0.975845	1
5_42952178+PRKCB	2	1	1-of-2	0.95	0.898551	19	1	186	21	0.85	1	0.855072	0.937198
5_42952178+PRKCB	2	2	2-of-2	0.85	0.961353	17	3	199	8	0.7	1	0.932367	0.985507
5_42952178+ZFP82	2	1	1-of-2	0.9	0.869565	18	2	180	27	0.75	1	0.821256	0.913043
5_42952178+ZFP82	2	2	2-of-2	0.85	0.951691	17	3	197	10	0.7	1	0.922705	0.980676
KCNA6+PRKCB	2	1	1-of-2	0.95	0.879227	19	1	182	25	0.85	1	0.835749	0.922705
KCNA6+PRKCB	2	2	2-of-2	0.7	0.990338	14	6	205	2	0.5	0.9	0.975845	1
KCNA6+ZFP82	2	1	1-of-2	0.9	0.845411	18	2	175	32	0.75	1	0.797101	0.89372
KCNA6+ZFP82	2	2	2-of-2	0.7	0.985507	14	6	204	3	0.5	0.9	0.966184	1
PRKCB+ZFP82	2	1	1-of-2	0.95	0.888889	19	1	184	23	0.85	1	0.845411	0.932367
PRKCB+ZFP82	2	2	2-of-2	0.8	0.966184	16	4	200	7	0.6	0.95	0.942029	0.990338
5_42952178+KCNA6+PRKCB	3	1	1-of-3	0.95	0.835749	19	1	173	34	0.85	1	0.78744	0.884058
5_42952178+KCNA6+PRKCB	3	2	2-of-3	0.9	0.951691	18	2	197	10	0.75	1	0.922705	0.980676
5_42952178+KCNA6+PRKCB	3	3	3-of-3	0.7	0.995169	14	6	206	1	0.5	0.9	0.985507	1
5_42952178+KCNA6+ZFP82	3	1	1-of-3	0.9	0.811594	18	2	168	39	0.75	1	0.758454	0.864734
5_42952178+KCNA6+ZFP82	3	2	2-of-3	0.9	0.937198	18	2	194	13	0.75	1	0.903382	0.966184
5_42952178+KCNA6+ZFP82	3	3	3-of-3	0.7	0.995169	14	6	206	1	0.5	0.9	0.985507	1
5_42952178+PRKCB+ZFP82	3	1	1-of-3	0.95	0.859903	19	1	178	29	0.85	1	0.811594	0.903382
5_42952178+PRKCB+ZFP82	3	2	2-of-3	0.9	0.937198	18	2	194	13	0.75	1	0.903382	0.971014
5_42952178+PRKCB+ZFP82	3	3	3-of-3	0.8	0.971014	16	4	201	6	0.6	0.95	0.94686	0.990338
KCNA6+PRKCB+ZFP82	3	1	1-of-3	0.95	0.830918	19	1	172	35	0.85	1	0.777778	0.879227
KCNA6+PRKCB+ZFP82	3	2	2-of-3	0.9	0.951691	18	2	197	10	0.75	1	0.922705	0.980676
KCNA6+PRKCB+ZFP82	3	3	3-of-3	0.65	0.995169	13	7	206	1	0.45	0.85	0.985507	1
5_42952178+KCNA6+PRKCB+ZFP82	4	1	1-of-4	0.95	0.806763	19	1	167	40	0.85	1	0.753623	0.859903
5_42952178+KCNA6+PRKCB+ZFP82	4	2	2-of-4	0.9	0.917874	18	2	190	17	0.75	1	0.879227	0.951691
5_42952178+KCNA6+PRKCB+ZFP82	4	3	3-of-4	0.9	0.971014	18	2	201	6	0.75	1	0.94686	0.990338
5_42952178+KCNA6+PRKCB+ZFP82	4	4	4-of-4	0.65	0.995169	13	7	206	1	0.45	0.85	0.985507	1
Bootstrap-derived 95% confidence intervals for sensitivity and specificity were obtained using bootstrapping with 10,000 resamples, with cases and controls resampled separately
Samples with missing values are exluded in the calculations
Abbreviations: n, number; obs, observed; TP true positive; FN, false negative; TN, true negative; FP, false positive; boot, bootstrap; CI, confidence interval

[truncated: 8 more sheets: Table_S11, Table_S12, Table_S13, Table_S14, Table_S15, Table_S16, Table_S17, Sheet1]
